# Supplementary material for: Identification of Deregulated miRNAs and mRNAs Involved in Tumorigenesis and Detection of Glioblastoma Patients Applying Next-Generation RNA Sequencing
Source: Pharmaceuticals (Basel). 2025 Mar 19;18(3):431. doi: 10.3390/ph18030431 (PMC11944724; doi:10.3390/ph18030431)
Supplement: Supplementary file 1 [file pharmaceuticals-18-00431-s001.zip]

Archive with 3 entries (3 files):
- Table S1. The whole list of the 117 deregulated miRNAs.pdf
- Table S2. The whole list of deregulated mRNAs (1).pdf
- Table S3. The list of primer sequences used for validation by RT-qPCR.pdf
